# Supplementary material for: Varying the position of phospholipid acyl chain unsaturation modulates hopanoid and sterol ordering
Source: Biophys J. 2024 Jun 6;123(13):1896–902. doi: 10.1016/j.bpj.2024.06.002 (PMC11267422; doi:10.1016/j.bpj.2024.06.002)
Supplement: Data S1. Gromacs topology file [file mmc2.zip]

Archive with 1 entries (1 files):
- DPOP.txt
