# Supplementary material for: Varying the position of phospholipid acyl chain unsaturation modulates hopanoid and sterol ordering
Source: Biophys J. 2024 Jun 6;123(13):1896–902. doi: 10.1016/j.bpj.2024.06.002 (PMC11267422; doi:10.1016/j.bpj.2024.06.002)
Supplement: Data S1. Gromacs topology file [file mmc2.zip › DPOP.txt]

;;
;; Generated by CHARMM-GUI FF-Converter
;;
;; Correspondance:
;; jul316@lehigh.edu or wonpil@lehigh.edu
;;
;; GROMACS topology file for DPOP
;;


[ moleculetype ]
; name	nrexcl
DPOP	     3

[ atoms ]
; nr	type	resnr	residu	atom	cgnr	charge	mass
     1      OG311      1     DPOP     O3      1    -0.598000    15.9994   ; qtot -0.598
     2      CG301      1     DPOP    C12      2    -0.015000    12.0110   ; qtot -0.613
     3      CG301      1     DPOP    C13      3     0.009000    12.0110   ; qtot -0.604
     4      CG311      1     DPOP    C11      4    -0.083000    12.0110   ; qtot -0.687
     5      CG311      1     DPOP    C16      5    -0.090000    12.0110   ; qtot -0.777
     6     CG3RC1      1     DPOP     C8      6     0.054000    12.0110   ; qtot -0.723
     7      CG301      1     DPOP    C20      7     0.013000    12.0110   ; qtot -0.710
     8     CG3RC1      1     DPOP     C7      8    -0.150000    12.0110   ; qtot -0.860
     9      CG311      1     DPOP    C19      9    -0.101000    12.0110   ; qtot -0.961
    10      CG321      1     DPOP     C9     10    -0.174000    12.0110   ; qtot -1.135
    11      CG321      1     DPOP    C14     11    -0.179000    12.0110   ; qtot -1.314
    12      CG321      1     DPOP    C15     12    -0.185000    12.0110   ; qtot -1.499
    13      CG321      1     DPOP    C18     13    -0.181000    12.0110   ; qtot -1.680
    14      CG321      1     DPOP    C10     14    -0.188000    12.0110   ; qtot -1.868
    15     CG3C51      1     DPOP     C6     15    -0.056000    12.0110   ; qtot -1.924
    16     CG3C52      1     DPOP     C4     16    -0.163000    12.0110   ; qtot -2.087
    17      CG321      1     DPOP    C17     17    -0.181000    12.0110   ; qtot -2.268
    18      CG301      1     DPOP    C21     18     0.001000    12.0110   ; qtot -2.267
    19      CG331      1     DPOP    C26     19    -0.266000    12.0110   ; qtot -2.533
    20      CG331      1     DPOP    C27     20    -0.271000    12.0110   ; qtot -2.804
    21      CG321      1     DPOP    C22     21    -0.182000    12.0110   ; qtot -2.986
    22     CG3C52      1     DPOP     C5     22    -0.204000    12.0110   ; qtot -3.190
    23      CG331      1     DPOP    C25     23    -0.272000    12.0110   ; qtot -3.462
    24      CG331      1     DPOP    C28     24    -0.271000    12.0110   ; qtot -3.733
    25      CG321      1     DPOP    C24     25    -0.186000    12.0110   ; qtot -3.919
    26      CG321      1     DPOP    C23     26    -0.175000    12.0110   ; qtot -4.094
    27      CG301      1     DPOP     C3     27     0.210000    12.0110   ; qtot -3.884
    28      CG331      1     DPOP    C29     28    -0.271000    12.0110   ; qtot -4.155
    29      CG331      1     DPOP    C30     29    -0.271000    12.0110   ; qtot -4.426
    30      CG331      1     DPOP     C1     30    -0.271000    12.0110   ; qtot -4.697
    31      CG331      1     DPOP     C2     31    -0.271000    12.0110   ; qtot -4.968
    32       HGA1      1     DPOP    H11     32     0.090000     1.0080   ; qtot -4.878
    33       HGA1      1     DPOP    H16     33     0.090000     1.0080   ; qtot -4.788
    34       HGA1      1     DPOP     H7     34     0.090000     1.0080   ; qtot -4.698
    35       HGA1      1     DPOP    H19     35     0.090000     1.0080   ; qtot -4.608
    36       HGA2      1     DPOP    H9A     36     0.090000     1.0080   ; qtot -4.518
    37       HGA2      1     DPOP    H9B     37     0.090000     1.0080   ; qtot -4.428
    38       HGA2      1     DPOP   H14A     38     0.090000     1.0080   ; qtot -4.338
    39       HGA2      1     DPOP   H14B     39     0.090000     1.0080   ; qtot -4.248
    40       HGA2      1     DPOP   H15A     40     0.090000     1.0080   ; qtot -4.158
    41       HGA2      1     DPOP   H15B     41     0.090000     1.0080   ; qtot -4.068
    42       HGA2      1     DPOP   H18A     42     0.090000     1.0080   ; qtot -3.978
    43       HGA2      1     DPOP   H18B     43     0.090000     1.0080   ; qtot -3.888
    44       HGA2      1     DPOP   H10A     44     0.090000     1.0080   ; qtot -3.798
    45       HGA2      1     DPOP   H10B     45     0.090000     1.0080   ; qtot -3.708
    46       HGA1      1     DPOP     H6     46     0.090000     1.0080   ; qtot -3.618
    47       HGA2      1     DPOP    H4A     47     0.090000     1.0080   ; qtot -3.528
    48       HGA2      1     DPOP    H4B     48     0.090000     1.0080   ; qtot -3.438
    49       HGA2      1     DPOP   H17B     49     0.090000     1.0080   ; qtot -3.348
    50       HGA2      1     DPOP   H17A     50     0.090000     1.0080   ; qtot -3.258
    51       HGA3      1     DPOP   H26A     51     0.090000     1.0080   ; qtot -3.168
    52       HGA3      1     DPOP   H26B     52     0.090000     1.0080   ; qtot -3.078
    53       HGA3      1     DPOP   H26C     53     0.090000     1.0080   ; qtot -2.988
    54       HGA3      1     DPOP   H27A     54     0.090000     1.0080   ; qtot -2.898
    55       HGA3      1     DPOP   H27B     55     0.090000     1.0080   ; qtot -2.808
    56       HGA3      1     DPOP   H27C     56     0.090000     1.0080   ; qtot -2.718
    57       HGA2      1     DPOP   H22A     57     0.090000     1.0080   ; qtot -2.628
    58       HGA2      1     DPOP   H22B     58     0.090000     1.0080   ; qtot -2.538
    59       HGA2      1     DPOP    H5A     59     0.090000     1.0080   ; qtot -2.448
    60       HGA2      1     DPOP    H5B     60     0.090000     1.0080   ; qtot -2.358
    61       HGA3      1     DPOP   H25A     61     0.090000     1.0080   ; qtot -2.268
    62       HGA3      1     DPOP   H25B     62     0.090000     1.0080   ; qtot -2.178
    63       HGA3      1     DPOP   H25C     63     0.090000     1.0080   ; qtot -2.088
    64       HGA3      1     DPOP   H28A     64     0.090000     1.0080   ; qtot -1.998
    65       HGA3      1     DPOP   H28B     65     0.090000     1.0080   ; qtot -1.908
    66       HGA3      1     DPOP   H28C     66     0.090000     1.0080   ; qtot -1.818
    67       HGA2      1     DPOP   H24A     67     0.090000     1.0080   ; qtot -1.728
    68       HGA2      1     DPOP   H24B     68     0.090000     1.0080   ; qtot -1.638
    69       HGA2      1     DPOP   H23A     69     0.090000     1.0080   ; qtot -1.548
    70       HGA2      1     DPOP   H23B     70     0.090000     1.0080   ; qtot -1.458
    71       HGA3      1     DPOP   H29A     71     0.090000     1.0080   ; qtot -1.368
    72       HGA3      1     DPOP   H29B     72     0.090000     1.0080   ; qtot -1.278
    73       HGA3      1     DPOP   H29C     73     0.090000     1.0080   ; qtot -1.188
    74       HGA3      1     DPOP   H30A     74     0.090000     1.0080   ; qtot -1.098
    75       HGA3      1     DPOP   H30B     75     0.090000     1.0080   ; qtot -1.008
    76       HGA3      1     DPOP   H30C     76     0.090000     1.0080   ; qtot -0.918
    77       HGA3      1     DPOP    H1A     77     0.090000     1.0080   ; qtot -0.828
    78       HGA3      1     DPOP    H1B     78     0.090000     1.0080   ; qtot -0.738
    79       HGA3      1     DPOP    H1C     79     0.090000     1.0080   ; qtot -0.648
    80       HGA3      1     DPOP    H2A     80     0.090000     1.0080   ; qtot -0.558
    81       HGA3      1     DPOP    H2B     81     0.090000     1.0080   ; qtot -0.468
    82       HGA3      1     DPOP    H2C     82     0.090000     1.0080   ; qtot -0.378
    83       HGP1      1     DPOP    H3'     83     0.378000     1.0080   ; qtot -0.000

[ bonds ]
; ai	aj	funct	b0	Kb
    1    27     1
    1    83     1
    2     3     1
    2     4     1
    2    10     1
    2    19     1
    3     5     1
    3    13     1
    3    20     1
    4     6     1
    4    11     1
    4    32     1
    5     7     1
    5    12     1
    5    33     1
    6     8     1
    6    16     1
    6    23     1
    7     9     1
    7    21     1
    7    24     1
    8    14     1
    8    15     1
    8    34     1
    9    17     1
    9    18     1
    9    35     1
   10    14     1
   10    36     1
   10    37     1
   11    12     1
   11    38     1
   11    39     1
   12    40     1
   12    41     1
   13    17     1
   13    42     1
   13    43     1
   14    44     1
   14    45     1
   15    22     1
   15    27     1
   15    46     1
   16    22     1
   16    47     1
   16    48     1
   17    49     1
   17    50     1
   18    25     1
   18    28     1
   18    29     1
   19    51     1
   19    52     1
   19    53     1
   20    54     1
   20    55     1
   20    56     1
   21    26     1
   21    57     1
   21    58     1
   22    59     1
   22    60     1
   23    61     1
   23    62     1
   23    63     1
   24    64     1
   24    65     1
   24    66     1
   25    26     1
   25    67     1
   25    68     1
   26    69     1
   26    70     1
   27    30     1
   27    31     1
   28    71     1
   28    72     1
   28    73     1
   29    74     1
   29    75     1
   29    76     1
   30    77     1
   30    78     1
   30    79     1
   31    80     1
   31    81     1
   31    82     1

[ pairs ]
; ai	aj	funct	c6	c12 or
; ai	aj	funct	fudgeQQ	q1	q2	c6	c12
    1     8     1
    1    22     1
    1    46     1
    1    77     1
    1    78     1
    1    79     1
    1    80     1
    1    81     1
    1    82     1
    2     7     1
    2     8     1
    2    12     1
    2    16     1
    2    17     1
    2    23     1
    2    33     1
    2    38     1
    2    39     1
    2    42     1
    2    43     1
    2    44     1
    2    45     1
    2    54     1
    2    55     1
    2    56     1
    3     6     1
    3     9     1
    3    11     1
    3    14     1
    3    21     1
    3    24     1
    3    32     1
    3    36     1
    3    37     1
    3    40     1
    3    41     1
    3    49     1
    3    50     1
    3    51     1
    3    52     1
    3    53     1
    4     5     1
    4    13     1
    4    14     1
    4    15     1
    4    20     1
    4    22     1
    4    34     1
    4    36     1
    4    37     1
    4    40     1
    4    41     1
    4    47     1
    4    48     1
    4    51     1
    4    52     1
    4    53     1
    4    61     1
    4    62     1
    4    63     1
    5    10     1
    5    17     1
    5    18     1
    5    19     1
    5    26     1
    5    35     1
    5    38     1
    5    39     1
    5    42     1
    5    43     1
    5    54     1
    5    55     1
    5    56     1
    5    57     1
    5    58     1
    5    64     1
    5    65     1
    5    66     1
    6    10     1
    6    12     1
    6    19     1
    6    27     1
    6    38     1
    6    39     1
    6    44     1
    6    45     1
    6    46     1
    6    59     1
    6    60     1
    7    11     1
    7    13     1
    7    20     1
    7    25     1
    7    28     1
    7    29     1
    7    40     1
    7    41     1
    7    49     1
    7    50     1
    7    69     1
    7    70     1
    8    11     1
    8    30     1
    8    31     1
    8    32     1
    8    36     1
    8    37     1
    8    47     1
    8    48     1
    8    59     1
    8    60     1
    8    61     1
    8    62     1
    8    63     1
    9    12     1
    9    26     1
    9    33     1
    9    42     1
    9    43     1
    9    57     1
    9    58     1
    9    64     1
    9    65     1
    9    66     1
    9    67     1
    9    68     1
    9    71     1
    9    72     1
    9    73     1
    9    74     1
    9    75     1
    9    76     1
   10    11     1
   10    13     1
   10    15     1
   10    20     1
   10    32     1
   10    34     1
   10    51     1
   10    52     1
   10    53     1
   11    16     1
   11    19     1
   11    23     1
   11    33     1
   12    13     1
   12    20     1
   12    21     1
   12    24     1
   12    32     1
   13    18     1
   13    19     1
   13    33     1
   13    35     1
   13    54     1
   13    55     1
   13    56     1
   14    16     1
   14    19     1
   14    22     1
   14    23     1
   14    27     1
   14    46     1
   15    23     1
   15    44     1
   15    45     1
   15    47     1
   15    48     1
   15    77     1
   15    78     1
   15    79     1
   15    80     1
   15    81     1
   15    82     1
   15    83     1
   16    27     1
   16    32     1
   16    34     1
   16    46     1
   16    61     1
   16    62     1
   16    63     1
   17    20     1
   17    21     1
   17    24     1
   17    25     1
   17    28     1
   17    29     1
   18    21     1
   18    24     1
   18    49     1
   18    50     1
   18    69     1
   18    70     1
   19    20     1
   19    32     1
   19    36     1
   19    37     1
   20    33     1
   20    42     1
   20    43     1
   21    33     1
   21    35     1
   21    64     1
   21    65     1
   21    66     1
   21    67     1
   21    68     1
   22    23     1
   22    30     1
   22    31     1
   22    34     1
   23    32     1
   23    34     1
   23    47     1
   23    48     1
   24    26     1
   24    33     1
   24    35     1
   24    57     1
   24    58     1
   25    35     1
   25    57     1
   25    58     1
   25    71     1
   25    72     1
   25    73     1
   25    74     1
   25    75     1
   25    76     1
   26    28     1
   26    29     1
   27    34     1
   27    59     1
   27    60     1
   28    35     1
   28    67     1
   28    68     1
   28    74     1
   28    75     1
   28    76     1
   29    35     1
   29    67     1
   29    68     1
   29    71     1
   29    72     1
   29    73     1
   30    46     1
   30    80     1
   30    81     1
   30    82     1
   30    83     1
   31    46     1
   31    77     1
   31    78     1
   31    79     1
   31    83     1
   32    38     1
   32    39     1
   33    40     1
   33    41     1
   34    44     1
   34    45     1
   34    46     1
   35    49     1
   35    50     1
   36    44     1
   36    45     1
   37    44     1
   37    45     1
   38    40     1
   38    41     1
   39    40     1
   39    41     1
   42    49     1
   42    50     1
   43    49     1
   43    50     1
   46    59     1
   46    60     1
   47    59     1
   47    60     1
   48    59     1
   48    60     1
   57    69     1
   57    70     1
   58    69     1
   58    70     1
   67    69     1
   67    70     1
   68    69     1
   68    70     1

[ angles ] 
; ai	aj	ak	funct	th0	cth	S0	Kub
   27     1    83     5
    3     2     4     5
    3     2    10     5
    3     2    19     5
    4     2    10     5
    4     2    19     5
   10     2    19     5
    2     3     5     5
    2     3    13     5
    2     3    20     5
    5     3    13     5
    5     3    20     5
   13     3    20     5
    2     4     6     5
    2     4    11     5
    2     4    32     5
    6     4    11     5
    6     4    32     5
   11     4    32     5
    3     5     7     5
    3     5    12     5
    3     5    33     5
    7     5    12     5
    7     5    33     5
   12     5    33     5
    4     6     8     5
    4     6    16     5
    4     6    23     5
    8     6    16     5
    8     6    23     5
   16     6    23     5
    5     7     9     5
    5     7    21     5
    5     7    24     5
    9     7    21     5
    9     7    24     5
   21     7    24     5
    6     8    14     5
    6     8    15     5
    6     8    34     5
   14     8    15     5
   14     8    34     5
   15     8    34     5
    7     9    17     5
    7     9    18     5
    7     9    35     5
   17     9    18     5
   17     9    35     5
   18     9    35     5
    2    10    14     5
    2    10    36     5
    2    10    37     5
   14    10    36     5
   14    10    37     5
   36    10    37     5
    4    11    12     5
    4    11    38     5
    4    11    39     5
   12    11    38     5
   12    11    39     5
   38    11    39     5
    5    12    11     5
    5    12    40     5
    5    12    41     5
   11    12    40     5
   11    12    41     5
   40    12    41     5
    3    13    17     5
    3    13    42     5
    3    13    43     5
   17    13    42     5
   17    13    43     5
   42    13    43     5
    8    14    10     5
    8    14    44     5
    8    14    45     5
   10    14    44     5
   10    14    45     5
   44    14    45     5
    8    15    22     5
    8    15    27     5
    8    15    46     5
   22    15    27     5
   22    15    46     5
   27    15    46     5
    6    16    22     5
    6    16    47     5
    6    16    48     5
   22    16    47     5
   22    16    48     5
   47    16    48     5
    9    17    13     5
    9    17    49     5
    9    17    50     5
   13    17    49     5
   13    17    50     5
   49    17    50     5
    9    18    25     5
    9    18    28     5
    9    18    29     5
   25    18    28     5
   25    18    29     5
   28    18    29     5
    2    19    51     5
    2    19    52     5
    2    19    53     5
   51    19    52     5
   51    19    53     5
   52    19    53     5
    3    20    54     5
    3    20    55     5
    3    20    56     5
   54    20    55     5
   54    20    56     5
   55    20    56     5
    7    21    26     5
    7    21    57     5
    7    21    58     5
   26    21    57     5
   26    21    58     5
   57    21    58     5
   15    22    16     5
   15    22    59     5
   15    22    60     5
   16    22    59     5
   16    22    60     5
   59    22    60     5
    6    23    61     5
    6    23    62     5
    6    23    63     5
   61    23    62     5
   61    23    63     5
   62    23    63     5
    7    24    64     5
    7    24    65     5
    7    24    66     5
   64    24    65     5
   64    24    66     5
   65    24    66     5
   18    25    26     5
   18    25    67     5
   18    25    68     5
   26    25    67     5
   26    25    68     5
   67    25    68     5
   21    26    25     5
   21    26    69     5
   21    26    70     5
   25    26    69     5
   25    26    70     5
   69    26    70     5
    1    27    15     5
    1    27    30     5
    1    27    31     5
   15    27    30     5
   15    27    31     5
   30    27    31     5
   18    28    71     5
   18    28    72     5
   18    28    73     5
   71    28    72     5
   71    28    73     5
   72    28    73     5
   18    29    74     5
   18    29    75     5
   18    29    76     5
   74    29    75     5
   74    29    76     5
   75    29    76     5
   27    30    77     5
   27    30    78     5
   27    30    79     5
   77    30    78     5
   77    30    79     5
   78    30    79     5
   27    31    80     5
   27    31    81     5
   27    31    82     5
   80    31    81     5
   80    31    82     5
   81    31    82     5

[ dihedrals ]
; ai	aj	ak	al	funct	phi0	cp	mult
    4     2     3     5     9
    4     2     3    13     9
    4     2     3    20     9
   10     2     3    13     9
   10     2     3    20     9
   19     2     3    20     9
    3     2     4     6     9
    3     2     4    11     9
    3     2     4    32     9
   10     2     4    11     9
   10     2     4    32     9
   19     2     4    32     9
    3     2    10    14     9
    3     2    10    36     9
    3     2    10    37     9
    4     2    10    14     9
    4     2    10    36     9
    4     2    10    37     9
   19     2    10    36     9
   19     2    10    37     9
    3     2    19    51     9
    3     2    19    52     9
    3     2    19    53     9
    4     2    19    51     9
    4     2    19    52     9
    4     2    19    53     9
   10     2    19    51     9
   10     2    19    52     9
   10     2    19    53     9
    5     3     2    10     9
    5     3     2    19     9
   13     3     2    19     9
    2     3     5     7     9
    2     3     5    12     9
    2     3     5    33     9
   13     3     5    33     9
   20     3     5    33     9
    2     3    13    17     9
    2     3    13    42     9
    2     3    13    43     9
    5     3    13    17     9
    5     3    13    42     9
    5     3    13    43     9
   20     3    13    42     9
   20     3    13    43     9
    2     3    20    54     9
    2     3    20    55     9
    2     3    20    56     9
    5     3    20    54     9
    5     3    20    55     9
    5     3    20    56     9
   13     3    20    54     9
   13     3    20    55     9
   13     3    20    56     9
    6     4     2    10     9
    6     4     2    19     9
   11     4     2    19     9
    2     4     6     8     9
    2     4     6    16     9
    2     4     6    23     9
   11     4     6    16     9
   11     4     6    23     9
    2     4    11    12     9
    2     4    11    38     9
    2     4    11    39     9
    6     4    11    12     9
    6     4    11    38     9
    6     4    11    39     9
   32     4    11    38     9
   32     4    11    39     9
    7     5     3    13     9
    7     5     3    20     9
   12     5     3    13     9
   12     5     3    20     9
    3     5     7     9     9
    3     5     7    21     9
    3     5     7    24     9
   12     5     7    21     9
   12     5     7    24     9
    3     5    12    11     9
    3     5    12    40     9
    3     5    12    41     9
    7     5    12    11     9
    7     5    12    40     9
    7     5    12    41     9
   33     5    12    40     9
   33     5    12    41     9
    8     6     4    11     9
    8     6     4    32     9
   16     6     4    32     9
   23     6     4    32     9
    4     6     8    14     9
    4     6     8    15     9
    4     6     8    34     9
   16     6     8    34     9
   23     6     8    34     9
    4     6    16    22     9
    4     6    16    47     9
    4     6    16    48     9
    8     6    16    22     9
    8     6    16    47     9
    8     6    16    48     9
   23     6    16    47     9
   23     6    16    48     9
    4     6    23    61     9
    4     6    23    62     9
    4     6    23    63     9
    8     6    23    61     9
    8     6    23    62     9
    8     6    23    63     9
   16     6    23    61     9
   16     6    23    62     9
   16     6    23    63     9
    9     7     5    12     9
    9     7     5    33     9
   21     7     5    33     9
   24     7     5    33     9
    5     7     9    17     9
    5     7     9    18     9
    5     7     9    35     9
   21     7     9    35     9
   24     7     9    35     9
    5     7    21    26     9
    5     7    21    57     9
    5     7    21    58     9
    9     7    21    26     9
    9     7    21    57     9
    9     7    21    58     9
   24     7    21    26     9
   24     7    21    57     9
   24     7    21    58     9
    5     7    24    64     9
    5     7    24    65     9
    5     7    24    66     9
    9     7    24    64     9
    9     7    24    65     9
    9     7    24    66     9
   21     7    24    64     9
   21     7    24    65     9
   21     7    24    66     9
   14     8     6    16     9
   14     8     6    23     9
   15     8     6    16     9
   15     8     6    23     9
    6     8    14    10     9
    6     8    14    44     9
    6     8    14    45     9
   15     8    14    44     9
   15     8    14    45     9
   34     8    14    44     9
   34     8    14    45     9
    6     8    15    22     9
    6     8    15    27     9
    6     8    15    46     9
   14     8    15    22     9
   14     8    15    27     9
   14     8    15    46     9
   34     8    15    46     9
   17     9     7    21     9
   17     9     7    24     9
   18     9     7    21     9
   18     9     7    24     9
    7     9    17    13     9
    7     9    17    49     9
    7     9    17    50     9
   18     9    17    49     9
   18     9    17    50     9
   35     9    17    49     9
   35     9    17    50     9
    7     9    18    25     9
    7     9    18    28     9
    7     9    18    29     9
   17     9    18    25     9
   17     9    18    28     9
   17     9    18    29     9
   14    10     2    19     9
    2    10    14     8     9
    2    10    14    44     9
    2    10    14    45     9
   36    10    14    44     9
   36    10    14    45     9
   37    10    14    44     9
   37    10    14    45     9
   12    11     4    32     9
    4    11    12     5     9
    4    11    12    40     9
    4    11    12    41     9
   38    11    12    40     9
   38    11    12    41     9
   39    11    12    40     9
   39    11    12    41     9
   11    12     5    33     9
    5    12    11    38     9
    5    12    11    39     9
   17    13     3    20     9
    3    13    17     9     9
    3    13    17    49     9
    3    13    17    50     9
   42    13    17    49     9
   42    13    17    50     9
   43    13    17    49     9
   43    13    17    50     9
   10    14     8    15     9
   10    14     8    34     9
    8    14    10    36     9
    8    14    10    37     9
   22    15     8    34     9
   27    15     8    34     9
    8    15    22    16     9
    8    15    22    59     9
    8    15    22    60     9
   27    15    22    59     9
   27    15    22    60     9
   46    15    22    59     9
   46    15    22    60     9
    8    15    27    30     9
    8    15    27    31     9
   22    15    27    30     9
   22    15    27    31     9
   22    16     6    23     9
    6    16    22    15     9
    6    16    22    59     9
    6    16    22    60     9
   47    16    22    59     9
   47    16    22    60     9
   48    16    22    59     9
   48    16    22    60     9
   13    17     9    18     9
   13    17     9    35     9
    9    17    13    42     9
    9    17    13    43     9
   25    18     9    35     9
   28    18     9    35     9
   29    18     9    35     9
    9    18    25    26     9
    9    18    25    67     9
    9    18    25    68     9
   28    18    25    67     9
   28    18    25    68     9
   29    18    25    67     9
   29    18    25    68     9
    9    18    28    71     9
    9    18    28    72     9
    9    18    28    73     9
   25    18    28    71     9
   25    18    28    72     9
   25    18    28    73     9
   29    18    28    71     9
   29    18    28    72     9
   29    18    28    73     9
    9    18    29    74     9
    9    18    29    75     9
    9    18    29    76     9
   25    18    29    74     9
   25    18    29    75     9
   25    18    29    76     9
   28    18    29    74     9
   28    18    29    75     9
   28    18    29    76     9
    7    21    26    25     9
    7    21    26    69     9
    7    21    26    70     9
   57    21    26    69     9
   57    21    26    70     9
   58    21    26    69     9
   58    21    26    70     9
   16    22    15    27     9
   16    22    15    46     9
   15    22    16    47     9
   15    22    16    48     9
   26    25    18    28     9
   26    25    18    29     9
   18    25    26    21     9
   18    25    26    69     9
   18    25    26    70     9
   67    25    26    69     9
   67    25    26    70     9
   68    25    26    69     9
   68    25    26    70     9
   25    26    21    57     9
   25    26    21    58     9
   21    26    25    67     9
   21    26    25    68     9
   15    27     1    83     9
   30    27     1    83     9
   31    27     1    83     9
    1    27    15     8     9
    1    27    15    22     9
    1    27    15    46     9
   30    27    15    46     9
   31    27    15    46     9
    1    27    30    77     9
    1    27    30    78     9
    1    27    30    79     9
   15    27    30    77     9
   15    27    30    78     9
   15    27    30    79     9
   31    27    30    77     9
   31    27    30    78     9
   31    27    30    79     9
    1    27    31    80     9
    1    27    31    81     9
    1    27    31    82     9
   15    27    31    80     9
   15    27    31    81     9
   15    27    31    82     9
   30    27    31    80     9
   30    27    31    81     9
   30    27    31    82     9

#ifdef POSRES
[ position_restraints ]
#endif

#ifdef DIHRES
[ dihedral_restraints ]
    3     5     7     9     1    -60.0      2.5       DIHRES_FC
    5     7     9    17     1     60.0      2.5       DIHRES_FC
    7     9    17    13     1    -60.0      2.5       DIHRES_FC
    9    17    13     3     1     60.0      2.5       DIHRES_FC
   17    13     3     5     1    -60.0      2.5       DIHRES_FC
   13     3     5     7     1     60.0      2.5       DIHRES_FC
    7     9    18    25     1     60.0      2.5       DIHRES_FC
    9    18    25    26     1    -60.0      2.5       DIHRES_FC
   18    25    26    21     1     60.0      2.5       DIHRES_FC
   25    26    21     7     1    -60.0      2.5       DIHRES_FC
   26    21     7     9     1     60.0      2.5       DIHRES_FC
   21     7     9    18     1    -60.0      2.5       DIHRES_FC
    2     3     5    12     1    -60.0      2.5       DIHRES_FC
    3     5    12    11     1     60.0      2.5       DIHRES_FC
    5    12    11     4     1    -60.0      2.5       DIHRES_FC
   12    11     4     2     1     60.0      2.5       DIHRES_FC
   11     4     2     3     1    -60.0      2.5       DIHRES_FC
    4     2     3     5     1     60.0      2.5       DIHRES_FC
    2     4     6     8     1    -60.0      2.5       DIHRES_FC
    4     6     8    14     1     60.0      2.5       DIHRES_FC
    6     8    14    10     1    -60.0      2.5       DIHRES_FC
    8    14    10     2     1     60.0      2.5       DIHRES_FC
   14    10     2     4     1    -60.0      2.5       DIHRES_FC
   10     2     4     6     1     60.0      2.5       DIHRES_FC
    1    15    27    30     1   -120.0      2.5       DIHRES_FC
#endif
